# Supplementary material for: Psychometric properties of instruments assessing the ethics of teaching: a COSMIN-based systematic review
Source: J Educ Eval Health Prof. 2026 May 28;23:12. doi: 10.3352/jeehp.2026.23.12 (PMC13338586; doi:10.3352/jeehp.2026.23.12)
Supplement: Supplementary file 1 — Supplement 1. Search strategy, selection criteria, COSMIN risk of bias, study characteristics, psychometric results, GRADE and summary of this study. [file jeehp-23-12-suppl1.xlsx]

## Sheet: Search Strategy
Table 1: Search Concept					Table 2: Search Syntax for Each Database
Concept	Keywords	MeSH Terms			Database	Key Concept	Search Syntax	Records Found
1. Construct of interest	Ethics of teaching, ethical teaching behavior, teaching ethics, moral role model in teaching, ethical decision-making	Ethics, Professional; Morals			PubMed	#1 Construct of Interest	("Ethics of teaching"[Title/Abstract] OR "ethical teaching behavior"[Title/Abstract] OR "teaching ethics"[Title/Abstract] OR "ethical sensitivity"[Title/Abstract] OR "ethical leadership"[Title/Abstract] OR "moral intelligence"[Title/Abstract] OR "ethical awareness"[Title/Abstract] OR "teaching evaluation"[Title/Abstract])	624
2. Target population	Faculty, educators, nursing educators, health professions educators, medical education	Faculty; Faculty, Nursing; Health Occupations/education				#2 Target Population	("Faculty"[Title/Abstract] OR "educators"[Title/Abstract] OR "nursing educators"[Title/Abstract] OR "health professions educators"[Title/Abstract] OR "nursing students"[Title/Abstract] OR "teachers"[Title/Abstract])	65031
3. Measurement properties	Validity, reliability, psychometric properties, construct validity, internal consistency, test-retest reliability	Reproducibility of Results; Psychometrics				#3 Measurement Properties	("validity"[Title/Abstract] OR "reliability"[Title/Abstract] OR "psychometric properties"[Title/Abstract])	187439
4. Methodology	Questionnaire, tool, assessment, measure, instrument, scale	Surveys and Questionnaires				#4 Methodology	("questionnaire"[Title/Abstract] OR "instrument"[Title/Abstract] OR "scale"[Title/Abstract])	855765
						Combined	(#1 AND #2 AND #3 AND #4)	17
					ERIC	#1-#4 Combined	(#1 AND #2 AND #3 AND #4) AND (" Peer reviewed only AND Full text available on ERIC ")	89
					Scopus		TITLE-ABS-KEY("ethics of teaching" OR "ethical teaching behavior" OR "teaching ethics") AND TITLE-ABS-KEY("faculty" OR "educators" OR "nursing educators") AND TITLE-ABS-KEY("validity" OR "reliability" OR "psychometric properties") OR TITLE-ABS-KEY("questionnaire" OR "tool" OR "assessment" OR "instrument" OR "scale")	65
					Emerald		(TS=("ethical teaching" OR "teaching ethics" OR "ethical leadership" OR "ethical awareness" OR "moral intelligence")) AND (TS=("faculty" OR "educators" OR "teachers" OR "university" OR "higher education")) OR (TS=("scale" OR "questionnaire" OR "instrument" OR "inventory" OR "survey"))	75

## Sheet: Selection Criteria
Table 3: Eligibility Criteria (Inclusion and Exclusion)
Category	Inclusion Criteria	Exclusion Criteria
Population	Faculty or instructors in health professions and general education	Instruments focusing on the ethics of students or patients directly
Instrument	Instruments measuring ethics of teaching or instructors’ ethical behavior	Instruments unrelated to teaching
Measurement Properties	Reported reliability, validity, test-retest, cross-cultural consistency	Conceptual papers or studies without statistical data
Language	English or Thai	Other languages that cannot be translated

## Sheet: COSMIN Risk of Bias
Table 4: Methodological Quality Assessment (COSMIN Risk of Bias)
Domain / Instrument	ESSQ	ELS	EEQ	TEPI	TCPERSS	MCI
Content Validity	Adequate	Adequate	Very Good	Very Good	Very Good	Very Good
	[Based on theoretical model; minor cultural adaptation only.]	[Used previously validated instruments; no new adaptation.]	[Multi-stage development using experts + literature.]	[Expert + teacher input; grounded on professional ethics theory.]	[Aligned with MoNE (2015) and multi-expert review.]	[Full translation–back translation with expert panel.]
Structural Validity	Adequate	Adequate	Very Good	Very Good	Very Good	Very Good
	[CFA moderately fits (CFI .88, RMSEA .06).]	[Used prevalidated structure; not newly analyzed.]	[EFA + CFA confirmed 7 domains.]	[EFA confirmed 6 factors (KMO .912).]	[EFA/CFA supported one-factor model for both forms.]	[EFA + CFA confirmed 4 factors (RMSEA .047).]
Internal Consistency	Adequate	Very Good	Very Good	Very Good	Very Good	Very Good
	[α total .84; subscales .45–.69 (some low).]	[α .887–.978 (excellent).]	[α .74–.90.]	[α .948 total; subscales .512–.933.]	[α .94–.97 across samples.]	[α .701–.787 subscales; total .882.]
Cross-Cultural Validity	Very Good	Adequate	Adequate	Adequate	Adequate	Very Good
	[Specifically tested cultural dependence (Kurdish teachers).]	[Applied in US faculty only.]	[Turkish-only context but conceptually generalizable.]	[Turkish education system; not cross-validated.]	[Nationally contextualized (MoNE framework).]	[Formal linguistic and cultural adaptation.]
Reliability	Adequate	Adequate	Very Good	Very Good	Very Good	Very Good
	[Internal reliability moderate; no test–retest.]	[Based on existing literature.]	[Stable across 7 domains.]	[Split-half .541–.916; α high.]	[Reliability confirmed for both forms.]	[Split-half .801; consistent subscales.]
Measurement Error	Adequate	Doubtful	Adequate	Very Good	Very Good	Adequate
	[Adjusted covariances for fit.]	[Not reported.]	[Low item redundancy.]	[Low item-total correlation removed systematically.]	[Data cleaning and outlier control performed.]	[Low factor loading items removed.]
Criterion Validity	Doubtful	Very Good	Adequate	Doubtful	Doubtful	Adequate
	[No gold-standard comparison.]	[Correlations between ELS/BI/JSS strong and theoretically consistent.]	[Internal subscale correlations significant.]	[Not tested directly.]	[Not tested directly.]	[Positive subscale correlations (r=.67–.86).]
Hypotheses Testing	Adequate	Very Good	Adequate	Doubtful	Doubtful	Very Good
	[Differences across groups support theory.]	[Hypothesis (ethical leadership ↔ job satisfaction) confirmed.]	[Subscale relations matched expected direction.]	[Not clearly tested.]	[Not reported separately.]	[Gender/age effects confirmed theoretical direction.]
Responsiveness	Inadequate	Inadequate	Inadequate	Inadequate	Inadequate	Inadequate
	[Not tested.]	[Not tested.]	[Not tested.]	[Not tested.]	[Not tested.]	[Not tested.]

## Sheet: Study Characteristics
Table 5: Characteristics of Included Studies
Authors / Year / Country	Name of Instrument	Intended Age / Language	Demographics (N)	Items	Domains
Gholami & Tirri, 2012, Iran	ESSQ – Ethical Sensitivity Scale Questionnaire	Teachers / Persian (Iranian-Kurdish context)	556 teachers	28	7 Domains:
					1. Reading and expressing emotions
					2. Caring by connecting to others
					3. Taking the perspectives of others
					4. Working with interpersonal and group differences
					5. Preventing bias
					6. Generating interpretations and options
					7. Identifying consequences of actions)
Ariail et al., 2023, USA	ELS - Ethical Leadership Scale	University faculty / English	539 accounting faculty members	10	1 Domains:
					1. Ethical leadership
Toker Gokce, 2017, Turkey	EEQ – Ethical Evaluation Questionnaire	Teachers / Turkish	346 teachers	35 (26+9)	7 Domains:
					BEE:
					1. Religious
					2. Personal life
					3. Social life
					4. Moral
					5. Machiavellianism & Utilitarianism
					GEE:
					6. Intrinsic
					7. Extrinsic ethics
Koçyiğit & Karadağ, 2017, Turkey	TEPI – Teaching-Profession Ethical Principles Inventory	Teachers / Turkish	305 state-school teachers	56	6 Domains:
					1. Student Ethics
					2. Professional Sensitivity
					3. In-school Behavior
					4. Discriminatory Behavior
					5. Controversial Issues
					6. Stakeholders
Arslan et al., 2025, Türkiye	TCPERSS – Teachers’ Compliance with Professional Ethics in Relations with Students (Teacher & Student forms)	Secondary school teachers and students / Turkish	266+216 (teachers); 427+851 (students)	18	1 Domain
					(Ethical principles in teacher–student relations; covering 8 subdimensions based on MoNE 2015 framework)
Toprak & Karakus, 2018, Turkey	MCI – Moral Competency Index (Turkish adaptation)	Primary school teachers / Turkish	773 teachers	23	4 Domains:
					1. Integrity
					2. Responsibility
					3. Compassion
					4. Forgiveness

## Sheet: Psychometric Results
Table 6: Summary of Psychometric Properties (Validity and Reliability)
Name of Instrument	Construct Validity	Criterion Validity	Structural Validity	Internal Reliability	Test–retest Reliability	Inter-rater Reliability
1. ESSQ – Ethical Sensitivity Scale Questionnaire (Gholami & Tirri, 2012, Iran)	+	?	+	?	NA	NA
	CFA supported theoretical 7-factor model; inter-factor correlations consistent with Narvaez framework.	No external gold standard or correlation reported.	CFA results acceptable (CFI=.88, RMSEA=.06, GFI=.94).	Reported α total ≈ .84 but subscales as low as .45–.69 (partial internal consistency).	Not tested.	Not tested.
2. ELS- Ethical Leadership Scale (Ariail et al., 2023, USA)	+	?	?	+	NA	NA
	Ethical leadership positively correlated with job satisfaction (r=.61, p<.01) supporting hypothesis.	No benchmark instrument compared; only theoretical correlation tested.	Structure not revalidated in this study; relies on prior validated models.	Reported α values: ELS=.953, BI=.978, JSS=.887 (excellent).
3. EEQ – Ethical Evaluation Questionnaire (Toker Gokce, 2017, Turkey)	+	?	+	+	NA	NA
	EFA + CFA supported 7-domain model (BEE 5 + GEE 2).	No external criterion, but inter-domain correlations reported.	KMO=.883 (BEE), .815 (GEE); variance explained 58–61%.	α=.74–.90 (good–excellent).
4. TEPI – Teaching-Profession Ethical Principles Inventory (Koçyiğit & Karadağ, 2017, Turkey)	+	?	+	+ / –	NA	NA
	Item content matches MoNE ethical framework; factor loadings consistent.	No external criterion or comparison scale.	EFA confirmed 6-factor structure (KMO=.912).	α total=.948 (excellent); some subscales <.70 (weak).
5. TCPERSS – Teachers’ Compliance with Professional Ethics in Relations with Students (Arslan et al., 2025, Türkiye)	+	?	+	+	NA	NA
	One-factor solution fit conceptual MoNE model; cross-sample consistency (teacher vs. student forms).	No criterion correlation; only theoretical linkage.	EFA/CFA confirmatory indices good (CFI=.94–.95, RMSEA=.07–.08).	α=.94–.97 (excellent).
6. MCI – Moral Competency Index (Turkish adaptation)(Toprak & Karakus, 2018, Turkey)	+	?	+	+	NA	NA
	EFA/CFA consistent with original 4-factor theory; regression supports theoretical predictors.	No external criterion; subscale correlations moderate–high (r=.67–.86).	RMSEA=.047, CFI=.916, GFI=.934 (strong fit).	α total=.882, subscales .701–.787.

## Sheet: GRADE & Summary
Table 7: Quality of Evidence (GRADE)								Table 8: Overall Justification
Instrument	Risk of Bias	Consistency	Imprecision	Indirectness	Overall GRADE			Instrument	Overall Rating¹	QoE²	Justification
ESSQ – Ethical Sensitivity Scale Questionnaire	Moderate (subscale α < .70; single study)	Moderate (acceptable CFA fit)	Moderate (n = 556; single dataset)	Moderate (Iranian-Kurdish teachers)	Moderate			ESSQ	+	Moderate	Acceptable structural validity and internal consistency; however, some subscales fell below α = .70 and evidence derived from a single cultural context.
ELS - Ethical Leadership Scale	Moderate (structure not re-examined; no temporal stability)	High (theory-consistent correlations)	Moderate (single sample, n = 539)	Moderate (US faculty only)	Moderate			ELS	+	Moderate	Strong internal consistency and theory-supported correlations; however, structural validity was not re-examined and temporal stability was not assessed.
EEQ – Ethical Evaluation Questionnaire	Moderate (no test–retest; single-country validation)	High (EFA + CFA supported structure)	Moderate (n = 346)	Moderate (Turkish cultural framing)	Moderate			EEQ	+	Moderate	Robust factorial validation (EFA+CFA) and good reliability; limited by single-country evidence and absence of test–retest data.
TEPI – Teaching-Profession Ethical Principles Inventory	Moderate (subscales < .70; no stability testing)	High (strong factorial evidence)	Moderate (n = 305)	Moderate (Turkish state-school context)	Moderate			TEPI	+	Moderate	Multi-phase development and strong factor structure; some subscales below threshold and lack of longitudinal reliability evidence.
TCPERSS – Teachers’ Compliance with Professional Ethics in Relations with Students	Moderate (no formal measurement error; cross-sectional design)	High (teacher–student form convergence)	Low–Moderate (large sample, n > 1,700)	Moderate (national context)	Moderate			TCPERSS	+	Moderate	Excellent internal consistency and dual-form alignment; no formal measurement error or temporal stability assessment.
MCI – Moral Competency Index (Turkish adaptation)	Moderate (adaptation study; no test–retest)	High (CFA supported model)	Moderate (single dataset, n = 773)	Moderate (Turkish primary teachers)	Moderate			MCI	+	Moderate	Supported factor structure and adequate reliability in adaptation study; limited cross-context validation and no stability testing.
								¹ Overall Rating: "+" indicates acceptable psychometric support within the reviewed context; "–" indicates insufficient support.
								² QoE (Quality of Evidence) determined using modified GRADE principles considering risk of bias, consistency, imprecision, and indirectness.
